# Supplementary material for: Celastrol Suppresses Glioma Vasculogenic Mimicry Formation and Angiogenesis by Blocking the PI3K/Akt/mTOR Signaling Pathway
Source: Front Pharmacol. 2020 Feb 6;11:25. doi: 10.3389/fphar.2020.00025 (PMC7025498; doi:10.3389/fphar.2020.00025)
Supplement: Supplementary file 3 [file DataSheet_3.zip]

Archive with 5 entries (4 files):
- Figure 3/
- Figure 3/Ang2 bottom band.Tif
- Figure 3/VEGFA.Tif
- Figure 3/VEGFR2.Tif
- Figure 3/a┬-actin bottom band.Tif
