# Supplementary material for: Celastrol Suppresses Glioma Vasculogenic Mimicry Formation and Angiogenesis by Blocking the PI3K/Akt/mTOR Signaling Pathway
Source: Front Pharmacol. 2020 Feb 6;11:25. doi: 10.3389/fphar.2020.00025 (PMC7025498; doi:10.3389/fphar.2020.00025)
Supplement: Supplementary file 4 [file DataSheet_4.zip]

Archive with 4 entries (3 files):
- Figure 4/
- Figure 4/EphA2.Tif
- Figure 4/VE-cadherin.Tif
- Figure 4/a┬-actin bottom band .Tif
