# Supplementary material for: Celastrol Suppresses Glioma Vasculogenic Mimicry Formation and Angiogenesis by Blocking the PI3K/Akt/mTOR Signaling Pathway
Source: Front Pharmacol. 2020 Feb 6;11:25. doi: 10.3389/fphar.2020.00025 (PMC7025498; doi:10.3389/fphar.2020.00025)
Supplement: Supplementary file 5 [file DataSheet_5.zip]

Archive with 12 entries (8 files):
- Figure 5-1/
- Figure 5-1/HIF-1a┴/
- Figure 5-1/HIF-1a┴/HIF-1a┴.Tif
- Figure 5-1/HIF-1a┴/a┬-actin bottom band.Tif
- Figure 5-1/p-AKT/
- Figure 5-1/p-AKT/AKT.Tif
- Figure 5-1/p-AKT/p-AKT bottom band.Tif
- Figure 5-1/p-AKT/a┬-actin bottom band.Tif
- Figure 5-1/p-PI3K/
- Figure 5-1/p-PI3K/p-PI3K.Tif
- Figure 5-1/p-PI3K/PI3K.Tif
- Figure 5-1/p-PI3K/a┬-actin.Tif
