# Supplementary material for: Celastrol Suppresses Glioma Vasculogenic Mimicry Formation and Angiogenesis by Blocking the PI3K/Akt/mTOR Signaling Pathway
Source: Front Pharmacol. 2020 Feb 6;11:25. doi: 10.3389/fphar.2020.00025 (PMC7025498; doi:10.3389/fphar.2020.00025)
Supplement: Supplementary file 6 [file DataSheet_6.zip]

Archive with 5 entries (3 files):
- Figure 5-2/
- Figure 5-2/p-mTOR/
- Figure 5-2/p-mTOR/mTOR.Tif
- Figure 5-2/p-mTOR/p-mTOR.Tif
- Figure 5-2/p-mTOR/a┬-actin top band.Tif
