# Supplementary material for: Celastrol Suppresses Glioma Vasculogenic Mimicry Formation and Angiogenesis by Blocking the PI3K/Akt/mTOR Signaling Pathway
Source: Front Pharmacol. 2020 Feb 6;11:25. doi: 10.3389/fphar.2020.00025 (PMC7025498; doi:10.3389/fphar.2020.00025)
Supplement: Supplementary file 7 [file DataSheet_7.zip]

Archive with 7 entries (4 files):
- Figure 7/
- Figure 7/U251/
- Figure 7/U251/VE-cadherin.Tif
- Figure 7/U251/a┬-actin.Tif
- Figure 7/U87/
- Figure 7/U87/VE-cadherin .Tif
- Figure 7/U87/a┬-actin bottom band.Tif
