# Supplementary material for: Celastrol Suppresses Glioma Vasculogenic Mimicry Formation and Angiogenesis by Blocking the PI3K/Akt/mTOR Signaling Pathway
Source: Front Pharmacol. 2020 Feb 6;11:25. doi: 10.3389/fphar.2020.00025 (PMC7025498; doi:10.3389/fphar.2020.00025)
Supplement: Supplementary file 8 [file DataSheet_8.zip]

Archive with 11 entries (8 files):
- U251/
- U251/p-akt/
- U251/p-akt/AKT top band.Tif
- U251/p-akt/p-akt top band.Tif
- U251/p-akt/a┬-actin .Tif
- U251/p-PI3K p-mTOR/
- U251/p-PI3K p-mTOR/m TOR left band.Tif
- U251/p-PI3K p-mTOR/p-mTOR left band.Tif
- U251/p-PI3K p-mTOR/p-PI3K top left band.Tif
- U251/p-PI3K p-mTOR/PI3K left band..Tif
- U251/p-PI3K p-mTOR/a┬-actin left band.Tif
