# Supplementary material for: Celastrol Suppresses Glioma Vasculogenic Mimicry Formation and Angiogenesis by Blocking the PI3K/Akt/mTOR Signaling Pathway
Source: Front Pharmacol. 2020 Feb 6;11:25. doi: 10.3389/fphar.2020.00025 (PMC7025498; doi:10.3389/fphar.2020.00025)
Supplement: Supplementary file 9 [file DataSheet_9.zip]

Archive with 6 entries (5 files):
- p-akt and p-mTOR/
- p-akt and p-mTOR/AKT bottom band.Tif
- p-akt and p-mTOR/mTOR bottom  band.Tif
- p-akt and p-mTOR/p-AKT bottom  band.Tif
- p-akt and p-mTOR/p-mTOR bottom  band.Tif
- p-akt and p-mTOR/a┬-actin.Tif
