# Supplementary material for: Celastrol Suppresses Glioma Vasculogenic Mimicry Formation and Angiogenesis by Blocking the PI3K/Akt/mTOR Signaling Pathway
Source: Front Pharmacol. 2020 Feb 6;11:25. doi: 10.3389/fphar.2020.00025 (PMC7025498; doi:10.3389/fphar.2020.00025)
Supplement: Supplementary file 10 [file DataSheet_10.zip]

Archive with 4 entries (3 files):
- p-PI3K/
- p-PI3K/p-PI3K top right band.Tif
- p-PI3K/PI3K right band.Tif
- p-PI3K/a┬-actin right band.Tif
