# Supplementary material for: Celastrol Suppresses Glioma Vasculogenic Mimicry Formation and Angiogenesis by Blocking the PI3K/Akt/mTOR Signaling Pathway
Source: Front Pharmacol. 2020 Feb 6;11:25. doi: 10.3389/fphar.2020.00025 (PMC7025498; doi:10.3389/fphar.2020.00025)
Supplement: Supplementary file 11 [file DataSheet_11.zip]

Archive with 7 entries (4 files):
- Figure 9/
- Figure 9/U251 Left band SC79 -right band LY194002/
- Figure 9/U251 Left band SC79 -right band LY194002/VE-cadherin.Tif
- Figure 9/U251 Left band SC79 -right band LY194002/a┬-actin.Tif
- Figure 9/U87 left band SC79 -right band LY194002/
- Figure 9/U87 left band SC79 -right band LY194002/VE-cadherin.Tif
- Figure 9/U87 left band SC79 -right band LY194002/a┬-actin.Tif
