# Supplementary material for: Celastrol Suppresses Glioma Vasculogenic Mimicry Formation and Angiogenesis by Blocking the PI3K/Akt/mTOR Signaling Pathway
Source: Front Pharmacol. 2020 Feb 6;11:25. doi: 10.3389/fphar.2020.00025 (PMC7025498; doi:10.3389/fphar.2020.00025)
Supplement: Supplementary file 12 [file DataSheet_12.zip]

Archive with 24 entries (17 files):
- Figure 10/
- Figure 10/U251 Figure 10 B left band SC79 -Figure 10 A right band LY194002/
- Figure 10/U251 Figure 10 B left band SC79 -Figure 10 A right band LY194002/p-akt  Figure 10 B left band SC79 -Figure 10 A right band LY194002/
- Figure 10/U251 Figure 10 B left band SC79 -Figure 10 A right band LY194002/p-akt  Figure 10 B left band SC79 -Figure 10 A right band LY194002/AKT.Tif
- Figure 10/U251 Figure 10 B left band SC79 -Figure 10 A right band LY194002/p-akt  Figure 10 B left band SC79 -Figure 10 A right band LY194002/p-AKT.Tif
- Figure 10/U251 Figure 10 B left band SC79 -Figure 10 A right band LY194002/p-akt  Figure 10 B left band SC79 -Figure 10 A right band LY194002/a┬-actin.Tif
- Figure 10/U251 Figure 10 B left band SC79 -Figure 10 A right band LY194002/p-PI3K p-mTOR  Figure 10 B left band SC79 -Figure 10 A right band LY194002/
- Figure 10/U251 Figure 10 B left band SC79 -Figure 10 A right band LY194002/p-PI3K p-mTOR  Figure 10 B left band SC79 -Figure 10 A right band LY194002/mTOR left band.Tif
- Figure 10/U251 Figure 10 B left band SC79 -Figure 10 A right band LY194002/p-PI3K p-mTOR  Figure 10 B left band SC79 -Figure 10 A right band LY194002/mTOR right band.Tif
- Figure 10/U251 Figure 10 B left band SC79 -Figure 10 A right band LY194002/p-PI3K p-mTOR  Figure 10 B left band SC79 -Figure 10 A right band LY194002/p-mTOR.Tif
- Figure 10/U251 Figure 10 B left band SC79 -Figure 10 A right band LY194002/p-PI3K p-mTOR  Figure 10 B left band SC79 -Figure 10 A right band LY194002/p-PI3K.Tif
- Figure 10/U251 Figure 10 B left band SC79 -Figure 10 A right band LY194002/p-PI3K p-mTOR  Figure 10 B left band SC79 -Figure 10 A right band LY194002/PI3K.Tif
- Figure 10/U251 Figure 10 B left band SC79 -Figure 10 A right band LY194002/p-PI3K p-mTOR  Figure 10 B left band SC79 -Figure 10 A right band LY194002/a┬-actin.Tif
- Figure 10/U87  Figure 10 B left band SC79 -Figure 10 A right band LY194002/
- Figure 10/U87  Figure 10 B left band SC79 -Figure 10 A right band LY194002/p-akt  Figure 10 B left band SC79 -Figure 10 A right band LY194002/
- Figure 10/U87  Figure 10 B left band SC79 -Figure 10 A right band LY194002/p-akt  Figure 10 B left band SC79 -Figure 10 A right band LY194002/AKT.Tif
- Figure 10/U87  Figure 10 B left band SC79 -Figure 10 A right band LY194002/p-akt  Figure 10 B left band SC79 -Figure 10 A right band LY194002/p-AKT.Tif
- Figure 10/U87  Figure 10 B left band SC79 -Figure 10 A right band LY194002/p-akt  Figure 10 B left band SC79 -Figure 10 A right band LY194002/a┬-actin.Tif
- Figure 10/U87  Figure 10 B left band SC79 -Figure 10 A right band LY194002/p-PI3K p-mTOR  Figure 10 B left band SC79 -Figure 10 A right band LY194002/
- Figure 10/U87  Figure 10 B left band SC79 -Figure 10 A right band LY194002/p-PI3K p-mTOR  Figure 10 B left band SC79 -Figure 10 A right band LY194002/mTOR.Tif
- Figure 10/U87  Figure 10 B left band SC79 -Figure 10 A right band LY194002/p-PI3K p-mTOR  Figure 10 B left band SC79 -Figure 10 A right band LY194002/p-mTOR.Tif
- Figure 10/U87  Figure 10 B left band SC79 -Figure 10 A right band LY194002/p-PI3K p-mTOR  Figure 10 B left band SC79 -Figure 10 A right band LY194002/p-PI3K.Tif
- Figure 10/U87  Figure 10 B left band SC79 -Figure 10 A right band LY194002/p-PI3K p-mTOR  Figure 10 B left band SC79 -Figure 10 A right band LY194002/PI3K.Tif
- Figure 10/U87  Figure 10 B left band SC79 -Figure 10 A right band LY194002/p-PI3K p-mTOR  Figure 10 B left band SC79 -Figure 10 A right band LY194002/a┬-actin.Tif
