# Supplementary material for: Celastrol Suppresses Glioma Vasculogenic Mimicry Formation and Angiogenesis by Blocking the PI3K/Akt/mTOR Signaling Pathway
Source: Front Pharmacol. 2020 Feb 6;11:25. doi: 10.3389/fphar.2020.00025 (PMC7025498; doi:10.3389/fphar.2020.00025)
Supplement: Supplementary file 13 [file DataSheet_13.zip]

Archive with 3 entries (2 files):
- Figure 2C/
- Figure 2C/caveolin-1.Tif
- Figure 2C/a┬-actin.Tif
