# Supplementary material for: Celastrol Suppresses Glioma Vasculogenic Mimicry Formation and Angiogenesis by Blocking the PI3K/Akt/mTOR Signaling Pathway
Source: Front Pharmacol. 2020 Feb 6;11:25. doi: 10.3389/fphar.2020.00025 (PMC7025498; doi:10.3389/fphar.2020.00025)
Supplement: Supplementary file 14 [file DataSheet_14.zip]

Archive with 5 entries (4 files):
- Figure 8A/
- Figure 8A/actin251.Tif
- Figure 8A/actin87.Tif
- Figure 8A/hif251.Tif
- Figure 8A/hif87.Tif
